# Supplementary material for: The Cytochrome P450 Enzyme SsCyp64 Mediates γ-linolenyl Alcohol in Regulating Sexual Mating/Filamentation and Pathogenicity of Sporisorium scitamineum
Source: J Fungi (Basel). 2025 Oct 10;11(10):729. doi: 10.3390/jof11100729 (PMC12565241; doi:10.3390/jof11100729)
Supplement: Supplementary file 1 [file jof-11-00729-s001.zip]

Archive with 1 entries (1 files):
- jof-3880360-supplementary.pdf
